# Supplementary material for: A Novel Vpb4 Gene and Its Mutants Exhibiting High Insecticidal Activity Against the Monolepta hieroglyphica
Source: Toxins (Basel). 2025 Apr 1;17(4):167. doi: 10.3390/toxins17040167 (PMC12031524; doi:10.3390/toxins17040167)
Supplement: Supplementary file 1 [file toxins-17-00167-s001.zip]

Archive with 2 entries (2 files):
- toxins-3499815-Figure S1.pdf
- toxins-3499815-supplementary.pdf
